# Supplementary material for: Large Yellow Croaker (Pseudosciaena crocea, Richardson) E2F4, a Cyclin-Dependent Transcription Factor, Forms a Heterodimer with DP1
Source: Int J Mol Sci. 2025 Jun 2;26(11):5343. doi: 10.3390/ijms26115343 (PMC12154468; doi:10.3390/ijms26115343)
Supplement: Supplementary file 1 [file ijms-26-05343-s001.zip]

Archive with 1 entries (1 files):
- ijms-3447718-supplementary.pdf
